# Supplementary material for: Consumer attitudes and perceptions on consumption of edible insects among communities in western Kenya
Source: PLoS One. 2025 Feb 25;20(2):e0318711. doi: 10.1371/journal.pone.0318711 (PMC11856288; doi:10.1371/journal.pone.0318711)
Supplement: S1 File — (XLS) [file pone.0318711.s001.xls]

## Sheet: Sheet1
Edible Insect		Market	Like very much	Like a little	Not sure	Dislike a little	Dislike very much	Total
Cricket		Daraja Mbili	2	0	0	1	4	7
		Emabungo	1	0	6	0	0	7
		Maseno	1	3	3	0	0	7
		Chulaimbo	0	0	1	2	4	7
		Depo	0	0	0	0	7	7
		Ekwanda	1	0	0	0	6	7
		Lela	0	2	3	0	3	8
		Nyawita	0	0	0	1	8	9
		Total	5	5	13	4	32	59
		Market	Like very much	Like a little	Not sure	Dislike a little	Dislike very much	Total
Flying Termite		Daraja Mbili	7	0	0	0	0	7
		Emabungo	7	0	0	0	0	7
		Maseno	7	0	0	0	0	7
		Chulaimbo	4	1	1	1	0	7
		Depo	7	0	0	0	0	7
		Ekwanda	5	0	0	2	0	7
		Lela	6	1	1	0	0	8
		Nyawita	6	2	0	1	0	9
		Total	49	4	2	4	0	59
		Market	Like very much	Like a little	Not sure	Dislike a little	Dislike very much	Total
Grasshopper		Daraja Mbili	3	4	0	0	0	7
		Emabungo	1	0	6	0	0	7
		Maseno	6	1	0	0	0	7
		Chulaimbo	1	3	3	0	0	7
		Depo	2	2	3	0	0	7
		Ekwanda	3	0	0	2	2	7
		Lela	1	4	3	0	0	8
		Nyawita	0	4	1	4	0	9
		Total	17	18	16	6	2	59
Queen Termite		Daraja Mbili	6	1	0	0	0	7
		Emabungo	0	0	5	2	0	7
		Maseno	1	1	1	3	1	7
		Chulaimbo	3	2	1	1	0	7
		Depo	3	3	1	0	0	7
		Ekwanda	2	0	2	0	3	7
		Lela	4	2	0	0	2	8
		Nyawita	1	4	0	0	4	9
		Total	20	13	10	6	10	59
Mealworms		Daraja Mbili	0	0	0	2	5	7
		Emabungo	0	0	0	0	0	0
		Maseno	0	0	0	0	7	7
		Chulaimbo	0	0	0	0	0	0
		Depo	0	1	3	1	2	7
		Ekwanda	0	0	0	0	0	0
		Lela	0	0	0	0	0	0
		Nyawita	0	0	0	0	0	0
		Total	0	1	3	3	14	21
	Like very much	Like a little	Not sure	Dislike a little	Dislike very much
Cricket	5	5	13	4	32
Flying termite	49	4	2	4	0
Grasshopper	17	18	16	6	2
Queen termite	20	13	10	6	10
